# Supplementary material for: Mapping and Preliminary Analysis of ABORTED MICROSPORES (AMS) as the Candidate Gene Underlying the Male Sterility (MS-5) Mutant in Melon (Cucumis melo L.)
Source: Front Plant Sci. 2017 May 30;8:902. doi: 10.3389/fpls.2017.00902 (PMC5447745; doi:10.3389/fpls.2017.00902)
Supplement: Supplementary file 2 [file Table_1.XLSX]

## Sheet: Sheet1
Table S1.
SNP genotyping and SNP-based PCR amplification of derived cleavage amplified polymorphic sequence (CAPS) markers were used for male sterility linkage analysis. Information on marker positions on the chromosomes and genetic positions were aligned by the muskmelon reference assembly. Twenty markers were distributed among an approximately 1.0-Mb region in association region 3 (Table 4). Male sterili…
#marker	Physical map location	Enzyme	Genetic map location	Start	Forward sequence	Reverse sequence
BSA02	chr09-4418790	EcoRI	>Cm3.5-scaffold00048	1904440	CTGTTGAATTGAACTTGAGTGTACG	AGGAAGTGGACTATTATACGCCAAT
BSA05	chr09-4548309	BamHI	scaffold00048	2034082	AGAAGATGGCAGATACCTGTCTTATC	GGGCACAATAAACGTGATATCCTTAG
BSA04	chr09-4537513	BamHI	scaffold00048	2023516	AGGAGCCAGATACAGAAGCGAGAT	GGAGCCAACACCAGATGAGCAT
BSA08	chr09-4558444	XbaI	scaffold00048	2044154	TGTGGATCATGTCGAGAATCTTGAAC	TCGTAAATTTCTCAGTTCGCTCCCT
BSA3-1	chr09-4306329	XbaI	scaffold00048	1792215	TGTTGTATGTTGCGGCTGCTCAA	GGCTTGTCATTTGGAGGGTGTCTT
BSA2-5	chr09-3468946	XhoI	scaffold00048	954808	GTTGCCAATGAAGCTGCCTTGAG	GTTACACGGAGCCAATCGCCTAG
BSA2-1	chr09-3910683	PstI	scaffold00048	1396454	CATCTAAGGTCAGGTGCAGGTGTAA	AAGTCCTCAGGCATCATAGAAGTGG
BSA2-2	chr09-4081013	HindIII	scaffold00048	1567035	GGAATCGAACCCTCCATTGCCATTA	TGAGTCCATGACTATGCTCCTCCAT
BSA1-6	chr09-3852663	XhoI	scaffold00048	1338485	CGCCAATACCAACTTAGTAGTGAGT	AGCAACTACATGAAGTCAAGCAGAA
BSA10	chr09-4616002	HindIII	scaffold00048	2101733	AGTAGCAACTCTCGTGGCCTATTAG	GCAAGACTCAAGATCAAGTGGCATAT
BSA3-2	chr09-4656531	XhoI	scaffold00048	2142249	TGCTTATGTGAGTGAGTCTGCTGAC	CAATGGTGTGGTGGAAGTTCTGGAA
BSA3-3	chr09-5036784	XbaI	scaffold00048	2522791	TCACTCTTCCTCTTCTCCTTCTCCA	TCTCCTCACCACGCCCAATCA
BSA16	chr09-5069067	HindIII	scaffold00048	2555104	TGGTGTTCGGAGTTGGTCGGTAA	GTCGCCTTCAGATCGCCTTGAC
BSA79-5	chr09-6520262	HindIII	scaffold00079	148214	CATAGCGAGTAGGAAGACGACGAA	GGAGGCGGAACACGGATTGAA
BSA595-2	chr09-7829078	HindIII	scaffold01595	1158899	CGATTGGGTAAAGAGAGGGAGTGTC	CGAACGGTATGTGGCGAGATGG
BSA4-2	chr09-7912231	EcoRI	scaffold01595	1242149	GAGCCCTTCGTTCAATTCATGTAGT	GGTGACAAGTGAGTGAGAGTATCCT
BSA4-7	chr09-12051141	XbaI	scaffold00074	856029	TGGTGGTGATAGCTTGCAGAATGAC	ACAACTCCCTCTCCCTCGCATTT
BSA6-4	chr09-14917136	HinfI	scaffold00055	2008901	GCACTCCCGAACACACGAAATC	TGGTCCAATAGGGTCACTTATAGCC
