# Supplementary material for: Mapping and Preliminary Analysis of ABORTED MICROSPORES (AMS) as the Candidate Gene Underlying the Male Sterility (MS-5) Mutant in Melon (Cucumis melo L.)
Source: Front Plant Sci. 2017 May 30;8:902. doi: 10.3389/fpls.2017.00902 (PMC5447745; doi:10.3389/fpls.2017.00902)
Supplement: Supplementary file 3 [file Table_2.XLSX]

## Sheet: s2
Table S2.Information on predicted genes for genetic male sterility 5 (ms-5) in the melon in candidate region.
ID	Gene annotation	qRT-PCR primers sequence
		forward	Reverse sequence
1	Cucumis melo transcription factor ABORTED MICROSPORES(LOC103498166)	CGCTGGGACTGAGAACAATA	TAGCCAGTTGGGTTCATTTG
2	Cucumis melo geranylgeranyl transferase type-1 subunit beta(LOC103498167)	CCACTCCTTCTCCTTCTCCTT	CGGAGATGACGAAGTAAGCA
3	Cucumis melo uncharacterized LOC103498168(LOC1034981)	TTTCTTGGCTCTTGTTGCTG	GCTGTGTGGCTCAAAGAAGA
4	Cucumis melo RING-H2 finger protein ATL52-like(LOC103498194)	AACGACCCTCACACCTTACC	ATGCTTACACTCAGGCAACG
5	Cucumis melo serine/threonine-protein phosphatase 7-like(LOC103498169)	AGGAAACAAGGACACGGAAG	TGACCACAATACATCTGCCA
6	Cucumis melo heat shock cognate 70 kDa protein 2-like(LOC103498170)	CAAGAACCCGTGACAACAAC	CGGCAGAGACGTTGAGAATA
7	β-actin	GGTGATGAAGCTCAGTCCAA	TGTAGAAGGTGTGATGCCAAA
